# Supplementary material for: lncRNAs UC.145 and PRKG1-AS1 Determine the Functional Output of DKK1 in Regulating the Wnt Signaling Pathway in Gastric Cancer
Source: Cancers (Basel). 2022 May 11;14(10):2369. doi: 10.3390/cancers14102369 (PMC9140071; doi:10.3390/cancers14102369)
Supplement: Supplementary file 1 [file cancers-14-02369-s001.zip]

Archive with 2 entries (2 files):
- cancers-1699923-supplementary.pdf
- cancers-1699923-WB.pdf
